# Supplementary material for: Induction of Cyp450 enzymes by 4-thiazolidinone-based derivatives in 3T3-L1 cells in vitro
Source: Naunyn Schmiedebergs Arch Pharmacol. 2020 Nov 21;394(5):915–27. doi: 10.1007/s00210-020-02025-7 (PMC8102453; doi:10.1007/s00210-020-02025-7)
Supplement: Supplementary file 2 — (XLSX 61 kb) [file 210_2020_2025_MOESM2_ESM.xlsx]

## Sheet: qPCR_row data
GENE	SAMPLE	Cq	MEAN		GENE	SAMPLE	Cq	MEAN		GENE	SAMPLE	Cq	MEAN		GENE	SAMPLE	Cq	MEAN		GENE	SAMPLE	Cq	MEAN		GENE	SAMPLE	Cq	MEAN		GENE	SAMPLE	Cq	MEAN
GAPDH	Control	20.6591	20.5063		GAPDH	βNF	20.6255	20.5861		GAPDH	Les 2194	20.298	20.4707		GAPDH	Les 3640	20.9141	20.6292		GAPDH	Les 5935	19.7885	19.6286		GAPDH	Les 6166	19.2551	19.2304		GAPDH	Positive control - murine astrocytes	18.8011	18.5647
		20.283					20.9525					20.2289					20.5084					19.7425					19.182					18.4025
		20.5769					20.1803					20.8853					20.4651					19.3548					19.2542					18.4904
		20.4212	20.3096				20.8331	20.6373				20.4218	20.5389				20.5752	20.6664				19.5566	19.4726				19.3137	19.2033				18.6246	18.6598
		20.2593					20.6401					20.146					20.7293					19.5507					19.1828					18.5491
		20.2484					20.4387					21.049					20.6947					19.3104					19.1134					18.8058
		20.3535	20.0626				20.4873	20.5199				20.4353	20.3195				20.3206	20.4499				19.4445	19.4155				19.6971	19.2687				18.5613	18.5574
		19.7112					21.1234					20.106					20.5772					19.2887					19.0827					18.507
		20.1232					19.9489					20.4173					20.452					19.5133					19.0264					18.604
		20.3159	20.1814				21.0667	20.6368				19.8459	20.2354				20.2816	20.373				19.4722	19.3929				19.1731	19.1581				18.5878	18.6991
		20.1652					20.6453					20.0765					20.494					19.4466					19.1721					18.6758
		20.063					20.1984					20.7837					20.3434					19.2599					19.129					18.8337
GENE	SAMPLE	Cq	MEAN		GENE	SAMPLE	Cq	MEAN		GENE	SAMPLE	Cq	MEAN		GENE	SAMPLE	Cq	MEAN		GENE	SAMPLE	Cq	MEAN		GENE	SAMPLE	Cq	MEAN
AhR	Control	25.732	25.8302		AhR	βNF	27.3867	27.2918		AhR	Les 2194	26.1575	26.3306		AhR	Les 3640	25.8245	26.1073		AhR	Les 5935	25.1615	25.2361		AhR	Les 6166	25.2577	25.2237
		26.0931					27.5654					26.0582					26.3311					25.3458					25.2993
		25.6656					26.9233					26.776					26.1664					25.2009					25.1141
		25.6708	26.2599				27.7287	27.5567				26.6734	26.4667				26.1282	26.2236				25.2884	25.4523				25.4714	25.4482
		26.6329					27.8322					26.1003					26.2015					25.5626					25.4635
		26.4759					27.1093					26.6265					26.3411					25.5058					25.4097
		25.5777	25.5684				28.0443	27.6414				26.162	26.0989				25.7617	26.0391				25.0631	25.1949				25.1839	25.1812
		25.569					28.0256					25.5627					26.0253					25.1879					25.2223
		25.5585					26.8545					26.5719					26.3303					25.3337					25.1375
		25.7393	25.8618				27.4976	27.3886				26.2442	26.2115				26.0034	26.022				25.2745	25.2562				25.674	25.3567
		25.9887					27.6359					25.9707					26.0433					25.249					25.2862
		25.8575					27.0322					26.4196					26.0192					25.2451					25.1099
GENE	SAMPLE	Cq	MEAN		GENE	SAMPLE	Cq	MEAN		GENE	SAMPLE	Cq	MEAN		GENE	SAMPLE	Cq	MEAN		GENE	SAMPLE	Cq	MEAN		GENE	SAMPLE	Cq	MEAN
CYP1A1	Control	33.767	34.3384		CYP1A1	βNF	27.5788	27.2547		CYP1A1	Les 2194	30.1482	30.3945		CYP1A1	Les 3640	32.4972	33.7096		CYP1A1	Les 5935	34.0812	34.4636		CYP1A1	Les 6166	32.448	32.7788
		8.63089					27.1439					29.919					34.2899					34.6093					33.4941
		34.9097					27.0414					31.1163					34.3416					34.7002					32.3943
		35.1345	34.7199				27.8145	27.3756				30.1049	30.3716				32.8513	32.965				34.221	34.1459				32.9498	32.966
		32.3038					27.1276					29.8323					32.8814					34.1053					33.3929
		36.7214					27.1847					31.1776					33.1622					34.1115					32.5555
		34.0275	33.3032				27.1824	27.1006				29.9385	29.9784				32.4589	32.8463				33.4095	34.2669				32.4011	32.6379
		32.569					27.3486					29.6133					32.7053					34.7874					33.0703
		33.3132					26.771					30.3835					33.3746					34.6038					32.4422
		33.5146	33.1295				27.7939	27.2444				30.1968	29.9326				32.372	32.9717				33.6371	34.5035				32.6645	32.8059
		32.4085					27.0018					28.6964					32.5784					34.6237					33.1881
		33.4654					26.9376					30.9044					33.9647					35.2495					32.565
GENE	SAMPLE	Cq	MEAN		GENE	SAMPLE	Cq	MEAN		GENE	SAMPLE	Cq	MEAN		GENE	SAMPLE	Cq	MEAN		GENE	SAMPLE	Cq	MEAN		GENE	SAMPLE	Cq	MEAN
CYP1A2	Control	NOT DETECTED			CYP1A2	βNF	35.5613	35.8528		CYP1A2	Les 2194	37.1499	37.6167		CYP1A2	Les 3640	NOT DETECTED			CYP1A2	Les 5935	NOT DETECTED			CYP1A2	Les 6166	NOT DETECTED
							35.8653					37.1951
							36.1318					38.5052
							37.7667	37.2498				36.7142	37.4981
							37.8495					38.5278
							36.1333					37.2523
							38.0752	37.2432				37.2494	38.0468
							37.4889					38.3975
							36.1655					38.4934
							36.1903	35.8893
							35.8055
							35.6722
GENE	SAMPLE	Cq	MEAN		GENE	SAMPLE	Cq	MEAN		GENE	SAMPLE	Cq	MEAN		GENE	SAMPLE	Cq	MEAN		GENE	SAMPLE	Cq	MEAN		GENE	SAMPLE	Cq	MEAN
CYP1B1	Control	21.3916	21.2076		CYP1B1	βNF	20.8458	20.6197		CYP1B1	Les 2194	21.245	21.1804		CYP1B1	Les 3640	21.2795	21.4235		CYP1B1	Les 5935	21.0608	20.8299		CYP1B1	Les 6166	20.3406	20.5976
		21.1632					20.6891					20.8854					21.5675					20.693					20.7233
		21.0679					20.3242					21.4108					21.7182					20.736					20.7291
		21.4306	21.3209				21.0528	20.7645				21.1176	20.9687				21.3438	21.5932				21.4764	21.2452				21.2617	20.923
		21.2477					20.7225					20.8198					21.6561					21.2753					20.8018
		21.2844					20.5182					21.2276					21.7799					20.9839					20.7056
		21.5245	21.3181				20.5023	20.4935				21.0325	20.9491				21.0868	21.314				20.6599	20.6718				20.4431	20.5667
		21.1877					20.6409					20.8268					21.3554					20.6264					20.7138
		21.242					20.3373					20.988					21.4998					20.7291					20.5433
		21.4838	21.351				20.3325	20.5063				20.8989	20.9774				21.2149	21.4667				21.0313	20.9292				20.6826	20.7687
		21.295					20.8012					20.6997					21.4669					20.9486					20.6146
		21.2742					20.3851					21.3335					21.4665					20.8078					21.009
GENE	SAMPLE	Cq	MEAN		GENE	SAMPLE	Cq	MEAN		GENE	SAMPLE	Cq	MEAN		GENE	SAMPLE	Cq	MEAN		GENE	SAMPLE	Cq	MEAN		GENE	SAMPLE	Cq	MEAN		GENE	SAMPLE	Cq	MEAN
CYP2B10	Control	NOT DETECTED			CYP2B10	βNF	NOT DETECTED			CYP2B10	Les 2194	NOT DETECTED			CYP2B10	Les 3640	NOT DETECTED			CYP2B10	Les 5935	NOT DETECTED			CYP2B10	Les 6166	NOT DETECTED			CYP2B10	Positive control - murine astrocytes	32.7677	32.8647
																																32.7126
																																33.1139
																																33.6137	33.3527
																																33.2404
																																33.2041
																																35.067	33.3105
																																33.3644
																																33.2566
																																34.0263	33.7728
																																33.7567
																																33.5354

## Sheet: qPCR_calculation
	GENE	SAMPLE	GENE VALUE	Housekeepeing gene value	Ct	MEAN Ct	ΔΔCt	FOLD	MEAN FOLD	SD		GENE	SAMPLE	GENE VALUE	Housekeepeing gene value	Ct	MEAN Ct	ΔΔCt	FOLD	MEAN FOLD	SD		GENE	SAMPLE	GENE VALUE	Housekeepeing gene value	Ct	MEAN Ct	ΔΔCt	FOLD	MEAN FOLD	SD		GENE	SAMPLE	GENE VALUE	Housekeepeing gene value	Ct	MEAN Ct	ΔΔCt	FOLD	MEAN FOLD	SD		GENE	SAMPLE	GENE VALUE	Housekeepeing gene value	Ct
	AhR	Control	25.8302	20.5063	5.32389	5.61507	-0.291186	1.22365	1.01269	0.0915186		AhR	βNF	27.2918	20.5861	6.7057	6.87461	1.09062	0.469559	0.420307	0.0266485		AhR	Les_2194	26.3306	20.4707	5.85983	5.88577	0.244758	0.843957	0.830017	0.0247462		AhR	Les_3640	26.1073	20.6292	5.47813	5.56838	-0.136944	1.09957	1.03384	0.0256171		AhR	Les_5935	25.2361	19.6286	5.60743
			26.2599	20.3096	5.95023		0.335154	0.792699						27.5567	20.6373	6.91942		1.30434	0.404906						26.4667	20.5389	5.92778		0.312709	0.805128						26.2236	20.6664	5.55722		-0.0578544	1.04092						25.4523	19.4726	5.97971
			25.5684	20.0626	5.50574		-0.109338	1.07873						27.6414	20.5199	7.12154		1.50647	0.351972						26.0989	20.3195	5.77933		0.164255	0.892389						26.0391	20.4499	5.58918		-0.0258976	1.01811						25.1949	19.4155	5.77941
			25.8618	20.1814	5.68044		0.0653701	0.9557						27.3886	20.6368	6.7518		1.13672	0.454791						26.2115	20.2354	5.97613		0.361058	0.778593						26.022	20.373	5.64898		0.0339032	0.976774						25.2562	19.3929	5.86329
	GENE	SAMPLE	GENE VALUE	Housekeepeing gene value	Ct	MEAN Ct	ΔΔCt	FOLD	MEAN FOLD	SD		GENE	SAMPLE	GENE VALUE	Housekeepeing gene value	Ct	MEAN Ct	ΔΔCt	FOLD	MEAN FOLD	SD		GENE	SAMPLE	GENE VALUE	Housekeepeing gene value	Ct	MEAN Ct	ΔΔCt	FOLD	MEAN FOLD	SD		GENE	SAMPLE	GENE VALUE	Housekeepeing gene value	Ct	MEAN Ct	ΔΔCt	FOLD	MEAN FOLD	SD		GENE	SAMPLE	GENE VALUE	Housekeepeing gene value	Ct
	CYP1A1	Control	34.3384	20.5063	13.8321	13.6077	0.224307	0.856006	1.07472	0.223695		CYP1A1	βNF	27.2547	20.5861	6.66858	6.64881	-6.93916	122.715	124.517	2.99767		CYP1A1	Les_2194	30.3945	20.4707	9.92377	9.77813	-3.68398	12.8525	14.2559	0.599284		CYP1A1	Les_3640	33.7096	20.6292	13.0804	12.5935	-0.527353	1.44128	2.06186	0.228236		CYP1A1	Les_5935	34.4636	19.6286	14.835
			34.7199	20.3096	14.4102		0.802493	0.573357						27.3756	20.6373	6.73826		-6.86949	116.929						30.3716	20.5389	9.83267		-3.77507	13.6902						32.965	20.6664	12.2986		-1.30916	2.47797						34.1459	19.4726	14.6733
			33.3032	20.0626	13.2406		-0.36714	1.28979						27.1006	20.5199	6.58075		-7.027	130.418						29.9784	20.3195	9.6589		-3.94884	15.4426						32.8463	20.4499	12.3963		-1.21141	2.31564						34.2669	19.4155	14.8515
			33.1295	20.1814	12.9481		-0.65966	1.57971						27.2444	20.6368	6.60766		-7.00008	128.007						29.9326	20.2354	9.69719		-3.91056	15.0382						32.9717	20.373	12.5987		-1.00902	2.01255						34.5035	19.3929	15.1105
	GENE	SAMPLE	GENE VALUE	Housekeepeing gene value	Ct	MEAN Ct	ΔΔCt	FOLD	MEAN FOLD	SD		GENE	SAMPLE	GENE VALUE	Housekeepeing gene value	Ct	MEAN Ct	ΔΔCt	FOLD	MEAN FOLD	SD		GENE	SAMPLE	GENE VALUE	Housekeepeing gene value	Ct	MEAN Ct	ΔΔCt	FOLD	MEAN FOLD	SD		GENE	SAMPLE	GENE VALUE	Housekeepeing gene value	Ct	MEAN Ct	ΔΔCt	FOLD	MEAN FOLD	SD		GENE	SAMPLE	GENE VALUE	Housekeepeing gene value	Ct
	CYP1A2	Control	NOT DETECTED									CYP1A2	βNF	35.8528	20.5861	15.2667	15.9638	-0.697072	1.62121	1.12173	0.293171		CYP1A2	Les_2194	37.6167	20.4707	17.146	17.2775	1.18223	0.440668	0.412267	0.0532044		CYP1A2	Les_3640	NOT DETECTED									CYP1A2	Les_5935	NOT DETECTED
														37.2498	20.6373	16.6125		0.648758	0.637829						37.4981	20.5389	16.9592		0.99541	0.501593
														37.2432	20.5199	16.7233		0.759564	0.590675						38.0468	20.3195	17.7272		1.76347	0.294539
														35.8893	20.6368	15.2525		-0.71125	1.63722							20.2354	-20.2354		-36.1991	7.88905e+10
	GENE	SAMPLE	GENE VALUE	Housekeepeing gene value	Ct	MEAN Ct	ΔΔCt	FOLD	MEAN FOLD	SD		GENE	SAMPLE	GENE VALUE	Housekeepeing gene value	Ct	MEAN Ct	ΔΔCt	FOLD	MEAN FOLD	SD		GENE	SAMPLE	GENE VALUE	Housekeepeing gene value	Ct	MEAN Ct	ΔΔCt	FOLD	MEAN FOLD	SD		GENE	SAMPLE	GENE VALUE	Housekeepeing gene value	Ct	MEAN Ct	ΔΔCt	FOLD	MEAN FOLD	SD		GENE	SAMPLE	GENE VALUE	Housekeepeing gene value	Ct
	CYP1B1	Control	21.2076	20.5063	0.701241	1.03438	-0.333143	1.25975	1.0111	0.0891763		CYP1B1	βNF	20.6197	20.5861	0.0336205	0.000970682	-1.00076	2.00106	2.05118	0.0769792		CYP1B1	Les_2194	21.1804	20.4707	0.709652	0.627733	-0.324731	1.25243	1.33041	0.0667605		CYP1B1	Les_3640	21.4235	20.6292	0.794325	0.919747	-0.240059	1.18104	1.08585	0.0470815		CYP1B1	Les_5935	20.8299	19.6286	1.20133
			21.3209	20.3096	1.01123		-0.0231501	1.01618						20.7645	20.6373	0.127177		-0.907207	1.87541						20.9687	20.5389	0.429727		-0.604657	1.52062						21.5932	20.6664	0.926877		-0.107507	1.07737						21.2452	19.4726	1.77258
			21.3181	20.0626	1.25542		0.221035	0.85795						20.4935	20.5199	-0.0263862		-1.06077	2.08604						20.9491	20.3195	0.629557		-0.404827	1.32393						21.314	20.4499	0.864077		-0.170307	1.1253						20.6718	19.4155	1.25634
			21.351	20.1814	1.16964		0.135258	0.910507						20.5063	20.6368	-0.130529		-1.16491	2.2422						20.9774	20.2354	0.741997		-0.292387	1.22466						21.4667	20.373	1.09371		0.0593256	0.959713						20.9292	19.3929	1.5363
	GENE	SAMPLE	GENE VALUE	Housekeepeing gene value	Ct	MEAN Ct	ΔΔCt	FOLD	MEAN FOLD	SD		GENE	SAMPLE	GENE VALUE	Housekeepeing gene value	Ct	MEAN Ct	ΔΔCt	FOLD	MEAN FOLD	SD		GENE	SAMPLE	GENE VALUE	Housekeepeing gene value	Ct	MEAN Ct	ΔΔCt	FOLD	MEAN FOLD	SD		GENE	SAMPLE	GENE VALUE	Housekeepeing gene value	Ct	MEAN Ct	ΔΔCt	FOLD	MEAN FOLD	SD		GENE	SAMPLE	GENE VALUE	Housekeepeing gene value	Ct
	CYP2B10	Control	NOT DETECTED									CYP2B10	βNF	NOT DETECTED									CYP2B10	Les_2194	NOT DETECTED									CYP2B10	Les_3640	NOT DETECTED									CYP2B10	Les_5935	NOT DETECTED
	GENE	SAMPLE	GENE VALUE	Housekeepeing gene value	Ct	MEAN Ct	ΔΔCt	FOLD	MEAN FOLD	SD
	CYP2B10	Positive control murine astrocytes	32.8647	18.5647	14.3	14.582	-0.28195	1.21584	1.01001	0.0896237
			33.3527	18.6598	14.6929		0.110903	0.926008
			33.3105	18.5574	14.753		0.171047	0.888198
			33.7728	18.6991	15.0737		0.491722	0.711176
[truncated: 15 more columns]

## Sheet: TaqMan probes
	Gene name	Assay ID	Exon or Exon Boundary	Amplicon Length
	Gadph	Mm99999915_g1	3	107
	Ahr	Mm01291777_m1	9-10	98
	Cyp1a1	Mm00487218_m1	2-3	120
	Cyp1b1	Mm00487229_m1	2-3	76
	Cyp1a2	Mm00487224_m1	3-4	73
	Cyp2b10	Mm01972453_s1	9	120
	Detailed information at:
	https://www.thermofisher.com/

## Sheet: Cytochrome_activity
			% of control	SD	% of control	SD
	EROD	Control	100	5.9109	100	5.99688
		βNF	110.387	14.4597	102.2	3.63734
		Les-2194	176.454	15.9842	202.9	17.6689
		Les-3640	119.379	14.0726	135.4	15.4409
		Les-5935	184.311	12.126	183.9	13.263
		Les-6166	181.294	8.791	174.3	4.68708
	PROD	Control	100	8.33095	100	5.75723
		βNF	112.5	14.9882	88.0902	4.13206
		Les-2194	161.7	3.62414	167.672	1.15118
		Les-3640	81.3	4.68132	111.358	1.57021
		Les-5935	110.3	10.2647	161.957	11.4168
		Les-6166	64	11.2055	61.5723	11.6541
	MROD	Control	100	12.1479	100	15.0549
		βNF	91.2702	12.1549	75.1154	4.09719
		Les-2194	122.768	5.41819	137.984	12.3862
		Les-3640	65.9071	3.79637	76.4526	14.9612
		Les-5935	134.649	13.5222	100.467	15.544
		Les-6166	63.9844	17.1968	67.1767	3.77986

## Sheet: Resazurin_Toxicity
	Time [h]		24h		48h		72h
	Sample		% of control	SD	% of control	SD	% of control	SD
	Control		100	6.72244	100	2.20684	100	5.96846
	βNF		99.6815	3.8899	99.0791	1.27774	99.2349	5.98339
	Les_2194	100nM	98.8829	6.48963	98.5145	7.0622	102.097	6.90533
		1μM	97.964	3.66929	96.9592	2.56619	104.092	5.81426
		10μM	93.8932	4.82726	98.8562	7.51681	102.923	3.83654
		50μM	102.375	4.19878	96.1323	4.92081	103.986	3.00702
		100μM	83.5773	3.08173	82.9302	3.7084	82.128	3.78855
	Les_3640	100nM	95.6694	5.27555	97.9536	5.48793	103.128	4.36791
		1μM	91.75	11.9304	99.6742	4.12977	101.394	3.16947
		10μM	97.5541	5.99292	103.572	7.41305	105	6.33111
		50μM	92.7604	3.5473	88.2265	8.71316	97.5944	4.41067
		100μM	84.2329	5.21602	75.1792	9.14479	86.8006	3.47142
	Les_5935	100nM	99.4988	9.88237	97.5099	6.66884	106.859	4.28848
		1μM	89.7402	6.96324	98.1637	7.10505	105.198	3.43078
		10μM	94.1767	9.07568	109.172	4.94757	113.124	6.68279
		50μM	95.1661	5.79	109.336	5.21094	111.685	1.31643
		100μM	99.161	4.27175	114.2	9.08538	111.753	4.05056
	Les_6166	100nM	89.0703	10.1124	96.2069	4.26091	101.102	5.58521
		1μM	94.3238	6.91066	103.151	2.30496	109.944	5.46218
		10μM	91.2291	8.08158	91.5675	4.65598	83.8548	2.69836
		50μM	88.9539	4.81367	83.5663	6.96538	71.2393	2.58848
		100μM	92.0986	3.85231	71.8178	2.27296	73.3558	4.97701

## Sheet: Caspase_3 activity
	Time [h]		24h		48h		72h
	Sample		% of control	SD	% of control	SD	% of control	SD
	Control		100	5.97571	100	1.63418	100	3.06301
	βNF		100.341	2.77271	98.4301	1.44012	98.0996	3.95499
	Les_2194	100nM	101.934	0.429456	102.925	2.14002	103.58	2.59717
		1μM	100.512	1.19454	100.151	3.10795	109.054	2.45697
		10μM	104.096	3.11311	97.5503	1.81814	104.19	3.45164
		50μM	98.8187	2.21455	92.8565	2.04839	103.741	3.96462
		100μM	93.9401	1.96443	92.1323	4.06947	98.8155	2.51333
	Les_3640	100nM	102.15	0.931559	100.28	3.84457	108.295	6.21506
		1μM	102.076	4.09616	102.968	1.99896	105.792	2.18946
		10μM	108.845	3.59646	109.063	4.60856	116.185	3.86875
		50μM	144.277	7.57155	140.331	5.75854	147.357	12.1337
		100μM	179.759	14.0861	182.333	8.45977	185.062	10.2739
	Les_5935	100nM	99.1154	2.09031	101.871	4.094	100.684	2.13321
		1μM	102.798	9.33155	103.763	2.9372	101.577	5.8753
		10μM	100.036	1.57087	97.6308	2.25405	100.582	3.68087
		50μM	97.1705	2.10874	97.9213	1.86293	98.483	3.92197
		100μM	99.717	1.45773	97.3849	2.22703	101.205	4.3912
	Les_6166	100nM	100.253	0.869961	103.247	2.06358	97.3584	3.04634
		1μM	100.551	2.89462	99.2688	2.54644	91.5811	3.11805
		10μM	100.605	3.25198	96.7814	5.12473	102.307	7.74223
		50μM	195.095	8.65019	198.266	8.53596	190.856	13.3819
		100μM	247.442	32.6966	251.48	10.9244	263.217	10.0015
